# Supplementary material for: Thermal Stability and Purity of Graphene and Carbon Nanotubes: Key Parameters for Their Thermogravimetric Analysis (TGA)
Source: Nanomaterials (Basel). 2024 Oct 31;14(21):1754. doi: 10.3390/nano14211754 (PMC11547994; doi:10.3390/nano14211754)
Supplement: Supplementary file 1 [file nanomaterials-14-01754-s001.zip]

Archive with 1 entries (1 files):
- nanomaterials-3272911-supplementary.pdf
